# Supplementary material for: Sustained rubber hand illusion after the end of visuotactile stimulation with a similar time course for the reduction of subjective ownership and proprioceptive drift
Source: Exp Brain Res. 2021 Sep 15;239(12):3471–86. doi: 10.1007/s00221-021-06211-8 (PMC8599369; doi:10.1007/s00221-021-06211-8)
Supplement: Supplementary file 1 — Supplementary file1 (XLSX 17 KB) [file 221_2021_6211_MOESM1_ESM.xlsx]

## Sheet: Exp 1 data
Proprioceptive drift sync (averaged across three measurements)							Proprioceptive drift async (averaged across three measurements)							Subjective illusion ratings sync							Subjective illusion ratings async
Participant	0 s	20 s	40 s	60 s	120 s	300 s	Participant	0 s	20 s	40 s	60 s	120 s	300 s	Participant	0 s	20 s	40 s	60 s	120 s	300 s	Participant	0 s	20 s	40 s	60 s	120 s	300 s
1	1.16667	1	-0.166667	1.86667	0.833333	-1.66667	1	1.8	2.7	3.2	3.06667	2.06667	1.83333	1	3	2	2	2	0	0	1	2	2	2	2	1	2
2	1.56667	-0.566667	1.26667	2.73333	1.63333	1.23333	2	2.66667	0.4	1.53333	3.36667	1.1	4.26667	2	1	1	2	2	2	3	2	-2	-2	-2	0	0	2
3	2.2	2.86667	2.63333	2.56667	2.76667	-0.266667	3	0.3	1.63333	1.36667	1.73333	-0.3	-0.633333	3	3	3	1	1	1	-3	3	3	3	1	-1	-3	-3
4	3.13333	1.46667	2.63333	2.33333	1.13333	2.13333	4	-0.466667	-0.4	-0.266667	-0.466667	-1.46667	-0.233333	4	3	2	2	2	3	3	4	-3	-2	-1	1	1	2
5	-1.36667	-1.46667	-2	-1.56667	-0.7	1.36667	5	3.26667	1.23333	1.6	-0.0666667	1	0.233333	5	-1	-1	-1	-1	-1	-1	5	-2	-2	-2	-2	-2	-2
6	2.23333	2.23333	0.666667	-0.1	0.9	-0.5	6	0	1	0.466667	-0.4	-0.166667	1.1	6	2	2	1	1	2	2	6	1	1	2	1	0	-1
7	3.33333	6.56667	4.7	2.23333	3.16667	3.7	7	3.93333	5	2.5	3.93333	3.3	7.2	7	2	1	2	3	3	2	7	1	1	2	2	3	3
8	2.46667	0.9	0.233333	-0.0666667	1.06667	1.56667	8	1.33333	0.166667	0.4	0.8	-0.766667	0.966667	8	-3	-3	-3	-3	-3	-3	8	-3	-3	-3	-3	-3	-3
9	6.16667	2.86667	3.16667	1.83333	2.63333	3.6	9	-1.4	-1.26667	-2.26667	-2.56667	1.2	0.4	9	2	0	0	0	0	0	9	1	-1	0	1	0	-1
10	4.63333	3.43333	3.7	1.7	1.83333	1.6	10	-1	-1.2	-1.43333	-1.33333	-0.5	1.06667	10	2	0	0	-1	-1	1	10	-1	0	1	1	-1	0
11	1.16667	0.5	0.4	-0.833333	1	-0.633333	11	3.33333	0.933333	0.833333	0.866667	2.06667	1.6	11	2	2	1	1	0	0	11	0	0	0	-1	-1	-2
12	1.06667	-0.533333	-0.266667	-0.133333	0.133333	1.13333	12	-0.233333	-0.433333	0.766667	-0.666667	-0.433333	-0.7	12	2	1	1	1	0	0	12	-2	-2	-3	-3	-3	-2
13	3.73333	3.86667	3.83333	3.9	1.66667	2.76667	13	-0.4	0.133333	-1.96667	0.333333	0.166667	0.366667	13	3	1	2	2	2	3	13	-2	-3	-3	-3	-3	-3
14	3.56667	1.5	2.4	1.8	1.26667	1.26667	14	1	-0.733333	-0.3	-0.7	-0.7	-0.133333	14	2	2	0	0	-1	1	14	0	-1	-1	-2	-2	-3
15	0.933333	-2.33333	-4	-4.16667	-0.733333	-2.76667	15	0.8	-1.63333	-3.06667	-2.6	-0.6	-1.46667	15	1	-3	-3	-3	-1	-3	15	-2	-3	-3	-3	-3	-3
16	9.2	8	7.4	8.6	7	2.83333	16	0.3	0.0333333	0.2	-0.733333	0.333333	1.23333	16	2	3	3	3	3	3	16	-3	-2	-2	-2	3	3
17	2.73333	0.7	0.566667	0.966667	-0.733333	0.3	17	0.0666667	0.333333	0.766667	0.233333	0.933333	-0.2	17	2	2	2	2	1	1	17	-2	1	1	1	1	1
18	3.46667	0.833333	-0.8	-2.96667	-1.1	-0.766667	18	2.5	1.46667	-0.833333	-0.333333	-1.16667	-2.7	18	3	3	3	3	2	3	18	0	0	1	2	2	1
19	8.93333	10.9333	11.0667	9.7	11.3333	5.8	19	7.56667	5.2	9.16667	9.36667	8.26667	7.16667	19	3	2	2	2	2	2	19	2	2	2	2	1	1
20	-0.633333	-1.76667	-2.16667	-1.46667	-0.666667	-1.06667	20	-0.533333	-0.0666667	-0.4	0	-0.7	-0.266667	20	3	2	2	2	1	2	20	-3	-3	-2	-2	-2	-2

## Sheet: Exp 2 data
Proprioceptive drift sync (averaged across three measurements)							Proprioceptive drift async (averaged across three measurements)							Subjective illusion ratings sync							Subjective illusion ratings async
Participant	0 s	20 s	40 s	60 s	120 s	300 s	Participant	0 s	20 s	40 s	60 s	120 s	300 s	Participant	0 s	20 s	40 s	60 s	120 s	300 s	Participant	0 s	20 s	40 s	60 s	120 s	300 s
1	0.866666666666667	0.0666666666666664	0.633333333333333	0.266666666666667	-0.0999999999999996	-0.4	1	-0.533333333333334	-1.2	0.166666666666665	-0.466666666666667	-0.700000000000001	-1.66666666666667	1	-3	-3	-3	-3	-3	-3	1	-3	-3	-3	-3	-3	-3
2	2.66666666666667	1.23333333333333	0.0666666666666676	-0.0666666666666664	0.466666666666666	0.0666666666666664	2	2.8	1.5	1.93333333333333	1.66666666666667	1.2	0.6	2	-3	-3	-3	-3	-3	-3	2	1	1	2	0	1	0
3	3.16666666666667	2.16666666666667	2	2.53333333333333	2.8	2.86666666666667	3	1.7	-0.533333333333334	0.5	0.800000000000001	0.366666666666667	-0.533333333333334	3	-3	-3	-3	-3	-3	-3	3	1	-1	-3	-3	1	2
4	5.83333333333333	7	8.63333333333333	7.46666666666667	5.33333333333333	3.8	4	8.76666666666667	10.3	12.4666666666667	10.0666666666667	10.4	1.46666666666667	4	-3	-3	-3	-3	-3	-3	4	1	1	2	1	2	1
5	0.366666666666667	0.300000000000001	1.76666666666667	1.96666666666667	1.36666666666667	1.2	5	0.4	0.799999999999998	0.533333333333333	0.466666666666666	0.999999999999999	-1.03333333333333	5	-3	-3	-3	-3	-3	-3	5	-1	-1	-1	-1	0	1
6	4.86666666666667	2	1.43333333333333	1.4	2.36666666666667	2.36666666666667	6	1.23333333333333	-2.4	-1.36666666666667	-0.733333333333333	-0.9	-1.8	6	-3	-3	-3	-3	-3	-3	6	2	3	3	3	3	2
7	1.33333333333333	0.266666666666666	0.7	0.833333333333333	0.6	-1	7	-0.2	-0.9	-0.3	0.233333333333334	-0.133333333333333	-1.76666666666667	7	-3	-3	-3	-3	-3	-3	7	-3	-3	-3	-3	-3	-3
8	2.76666666666667	1.7	1.23333333333333	1.5	1.2	0.733333333333333	8	-0.733333333333333	-1.86666666666667	-1.7	-0.0666666666666664	-1.63333333333333	-2.6	8	-3	-3	-3	-3	-3	-3	8	-3	-3	-3	-3	-2	-2
9	1.63333333333333	-0.533333333333333	1.03333333333333	0.166666666666666	0.633333333333333	1.66666666666667	9	-0.6	-1.13333333333333	-1.7	-1.96666666666667	-1.16666666666667	-2.06666666666667	9	-3	-3	-3	-3	-3	-3	9	-2	-2	-3	-3	-2	-2
10	2.7	0.4	-0.666666666666666	-0.466666666666666	1	0.566666666666667	10	0.733333333333333	0.133333333333333	-0.466666666666667	0.8	0.766666666666666	0.433333333333333	10	-3	-3	-3	-3	-3	-3	10	-1	-1	-1	-1	-2	-2
11	3.53333333333333	2.6	2.6	2.46666666666667	2.36666666666667	2.33333333333333	11	2.73333333333333	0.933333333333334	1.9	1.6	0.1	-0.266666666666667	11	-3	-3	-3	-3	-3	-3	11	-3	-2	-2	-3	-2	-1
12	2.43333333333333	-0.400000000000001	0.433333333333332	0.766666666666666	-0.0666666666666664	0.199999999999999	12	-1.56666666666667	-1.33333333333333	-1.23333333333333	-1.46666666666667	-0.533333333333334	0	12	-3	-3	-3	-3	-3	-3	12	-2	-1	-3	-3	-3	-3
13	2.73333333333333	0.599999999999999	0.766666666666666	0.999999999999999	1.06666666666667	0.533333333333333	13	0.633333333333333	-0.233333333333333	-0.0333333333333338	-0.233333333333333	-0.5	-0.333333333333333	13	-3	-3	-3	-3	-3	-3	13	3	-3	-3	-3	-3	-3
14	1.9	-0.1	-1.2	-1.8	-1.7	-1.36666666666667	14	0.800000000000001	-0.799999999999999	-0.866666666666667	-1.06666666666667	-0.3	0.766666666666667	14	-3	-3	-3	-3	-3	-3	14	-2	-2	-2	-3	-2	-1
15	2	1.13333333333333	2.7	1.93333333333333	0.533333333333334	1.33333333333333	15	-0.0333333333333332	0.233333333333333	1.8	1.66666666666667	0	0.533333333333333	15	-3	-3	-3	-3	-3	-3	15	-3	-3	-2	-2	-2	0
16	2.66666666666667	1.86666666666667	1.3	0.633333333333334	0.933333333333334	0.633333333333333	16	2.23333333333333	1	1.56666666666667	1.86666666666667	1.36666666666667	0.799999999999999	16	-3	-3	-3	-3	-3	-3	16	-2	-2	-2	-1	-1	-1
17	0.633333333333333	-0.433333333333333	-0.0333333333333344	0.133333333333332	1.93333333333333	2.66666666666667	17	-1.83333333333333	-1.1	-1.46666666666667	-3.16666666666667	0.266666666666667	-0.5	17	-3	-3	-3	-3	-3	-3	17	-2	-1	-1	-2	-3	-2
18	0.499999999999999	-0.633333333333334	1.06666666666667	-0.2	-0.100000000000001	0.866666666666666	18	-0.333333333333333	-0.733333333333334	-1.33333333333333	-1.03333333333333	-0.300000000000001	0.6	18	-3	-3	-3	-3	-3	-3	18	-1	-2	-2	-2	-2	-2
19	1.9	-0.933333333333332	-1.76666666666667	-2.6	-2.56666666666667	-1.6	19	-2.7	-4.63333333333333	-3.23333333333333	-5.76666666666667	-3.46666666666667	-4.7	19	-3	-3	-3	-3	-3	-3	19	-2	-1	0	0	1	2
20	-1.83333333333333	-2.26666666666667	-1.9	-0.633333333333334	-0.133333333333333	-1.06666666666667	20	0.233333333333333	0.1	0.233333333333334	0	1.33333333333333	1.2	20	-3	-3	-3	-3	-3	-3	20	-1	-2	-3	-3	-3	-3
